# Supplementary material for: Photosynthetic limitation as a factor influencing yield in highbush blueberries (Vaccinium corymbosum) grown in a northern European environment
Source: J Exp Bot. 2018 Mar 24;69(12):3069–80. doi: 10.1093/jxb/ery118 (PMC5972668; doi:10.1093/jxb/ery118)
Supplement: Supplementary Table S1 [file ery118_suppl_supplementary_table_s1.xlsx]

## Sheet: Sheet1
Table S1. Changes in whole organ individual soluble sugars (glucose, fructose and sucrose) throughout the annual plant growth cycle. Data are expressed as glucose, fructose or sucrose per plant (g). Data were normalised relative to a plant with 100 g DW old wood stem by dividing the mass of each organ in the plant by the mass of the stem and multiplying by 100. Each number represents the mean val…
Liberty	Bud dormancy (2016)				Bud swell (2016)				Shoot expansion (2016)				Green fruit (2016)				Ripening (2016)				Post-harvest (2016)				Bud dormancy (2017)				Shoot expansion (2017)				Green fruit (2017)				Fruit colouring (2017)				Ripening (2017)
	Glucose	Fructose	Sucrose		Glucose	Fructose	Sucrose		Glucose	Fructose	Sucrose		Glucose	Fructose	Sucrose		Glucose	Fructose	Sucrose		Glucose	Fructose	Sucrose		Glucose	Fructose	Sucrose		Glucose	Fructose	Sucrose		Glucose	Fructose	Sucrose		Glucose	Fructose	Sucrose		Glucose	Fructose	Sucrose
Stems	3.30534	4.20063	8.96687		0.555728	1.16219	4.52459		0.280544	0.32252	1.24702		0.57311	0.320957	2.0371		0.368347	0.199336	1.55587		0.215996	0.120937	1.39913		1.634	1.64275	3.86162		0.189838	0.28094	1.26427		0.670373	1.09431	1.04933		0.145241	0.105536	1.60698		0.422177	0.288594	2.72188
Roots	1.57008	1.76349	5.0834		0.799089	1.08452	2.71829		0.485765	0.139767	0.73919		0.894276	0.477531	1.6589		0.716745	0.44232	1.07891		0.44788	0.127263	1.06226		2.03484	1.735	5.75533		0.418547	0.54816	1.55923		0.507141	0.464912	0.744345		0.247827	0.225013	1.09581		0.240032	0.193129	1.01442
Leaves									0.207403	0.089164	0.0440334		3.22796	2.22623	5.96521		2.99157	1.3655	3.97806		2.36249	1.1954	1.87116		0.0573745	0.073037	0.122559		0.129525	0.0373852	0.24015		1.79167	1.93974	2.33508		1.24444	0.319726	2.92697		2.01117	1.74394	6.35062
Fruit													2.52552	1.00404	0.425959		18.8324	13.5513	0														5.21064	2.78552	2.35992		10.628	2.9255	0.978713		19.0646	18.1402	0.248365
Duke	Bud dormancy (2016)				Bud swell (2016)				Shoot expansion (2016)				Green fruit (2016)				Ripening (2016)				Post-harvest (2016)				Bud dormancy (2017)				Shoot expansion (2017)
	Glucose	Fructose	Sucrose		Glucose	Fructose	Sucrose		Glucose	Fructose	Sucrose		Glucose	Fructose	Sucrose		Glucose	Fructose	Sucrose		Glucose	Fructose	Sucrose		Glucose	Fructose	Sucrose		Glucose	Fructose	Sucrose
Stems	4.17489	5.35384	12.1096		0.273797	0.436911	2.43267		0.336152	0.211338	2.09033		0.538117	0.327055	2.2378		0.561934	0.323036	1.87867		0.16431	0.0666557	1.0991		1.07584	1.13968	3.4913		0.156562	0.215247	1.15249
Roots	1.2248	1.52018	3.79145		0.32513	0.627862	3.57538		0.228711	0.062917	0.706249		0.361943	0.220278	0.92061		0.371184	0.171037	0.909058		0.20895	0.0624336	0.740508		1.0435	0.995284	3.09447		0.20047	0.2724	1.48395
Leaves									0.14508	0.102184	0.295328		2.25267	1.43148	4.38851		2.98928	1.15093	3.52795		1.39051	0.856059	1.24689						0.076389	0.0689926	0.188843
Fruit													1.68168	0.912007	0.556431		12.9895	11.9123	0
